# Supplementary material for: Ciliary chemosensitivity is enhanced by cilium geometry and motility
Source: eLife. 2021 Aug 4;10:e66322. doi: 10.7554/eLife.66322 (PMC8387018; doi:10.7554/eLife.66322)
Supplement: Figure 2—figure supplement 1—source data 1. [file elife-66322-fig2-figsupp1-data1.zip]

Archive with 1 entries (1 files):
- Figure2dataset1.tds
