# Supplementary material for: Ciliary chemosensitivity is enhanced by cilium geometry and motility
Source: eLife. 2021 Aug 4;10:e66322. doi: 10.7554/eLife.66322 (PMC8387018; doi:10.7554/eLife.66322)
Supplement: Figure 2—figure supplement 1—source data 1. [file elife-66322-fig2-figsupp1-data1.zip › Figure2dataset1.tds]

# MOTION TYPE: shearextendedtip25
# Relevant figure: 2sup1
# Peclet	Num collisions	Num attempts	Rate constant
4.55303	800	323197	0.569359863361619
12.6665	800	725939	0.605461810117141
35.2496	800	1657403	0.696052036527632
98.0905	800	3940110	0.797444516974179
272.945	800	8444960	1.02744158511751
759.491	800	18455152	1.30517285130715
2113.33	800	36843468	1.81830655644313
5880.47	800	72734394	2.56275532037091
16362.8	800	128234636	4.04466616752899
45530.3	800	213893984	6.74736086669311
# MOTION TYPE: shearextendedtip50
# Relevant figure: 2sup1
# Peclet	Num collisions	Num attempts	Rate constant
4.55303	800	228403	0.805661045427973
12.6665	800	544017	0.807931261292619
35.2496	800	1135050	1.01637701730938
98.0905	800	2225344	1.41192512967664
272.945	800	5108507	1.69848119786348
759.491	800	11087433	2.17247431007222
2113.33	800	22938834	2.92049366704962
5880.47	800	43020405	4.33283822403472
16362.8	800	83302844	6.22627354396922
45530.3	400	65753710	10.974437010951
# MOTION TYPE: shearextendedtip75
# Relevant figure: 2sup1
# Peclet	Num collisions	Num attempts	Rate constant
4.55303	801	176553	1.04357002717928
12.6665	800	400583	1.09722165187895
35.2496	800	860323	1.34093675688899
98.0905	800	1998821	1.57193621428589
272.945	801	3929195	2.21102515082982
759.491	800	8308707	2.89902669057254
2113.33	800	16245590	4.12374800955228
5880.47	800	30800526	6.05185947790159
16362.8	800	55764461	9.30101868526256
45530.3	400	51807886	13.9285735115951
# MOTION TYPE: shearextendedtip100hts
# Relevant figure: 2sup1
# Peclet	Num collisions	Num attempts	Rate constant
4.55303	1603	338611	1.08892167492157
12.6665	1601	708598	1.24133301586439
35.2496	1600	1456636	1.58397668806347
98.0905	1600	3264453	1.92498964805138
272.945	1600	6588625	2.63384335537504
759.491	1600	13519957	3.56320117839826
2113.33	1600	26279859	5.09840782832986
5880.47	1600	52128662	7.15155340827487
16362.8	1600	99837319	10.3902288028106
