# Supplementary material for: Ciliary chemosensitivity is enhanced by cilium geometry and motility
Source: eLife. 2021 Aug 4;10:e66322. doi: 10.7554/eLife.66322 (PMC8387018; doi:10.7554/eLife.66322)
Supplement: Figure 3—source data 1. [file elife-66322-fig3-data1.zip › Figure3dataset1.tds]

# MOTION TYPE: (a) reciprocal
# Relevant figure: 3e
# Peclet	Num collisions	Num attempts	Rate constant
2.16269	2778	228480	0.965069146622989
6.01661	2526	203840	0.983599537044226
16.7436	2519	201280	0.993349148467875
46.593	2518	199360	1.00251777344489
129.649	2514	195520	1.02058331707965
360.758	5086	390400	1.03404854280214
1003.83	5101	375680	1.07773411002598
2793.22	5273	384320	1.08902830004338
7772.31	1263	90560	1.10698393126709
21626.9	1256	85440	1.16681708553448
# MOTION TYPE: (b) untilted cone
# Relevant figure: 3e
# Peclet	Num collisions	Num attempts	Rate constant
2.16269	3062	364800	1.00465346116861
6.01661	3074	365120	1.00770675200997
16.7436	3082	357120	1.03296210536214
46.593	3084	336320	1.09755831205456
129.649	3065	325440	1.12726357945919
360.758	3081	288960	1.27620340131955
1003.83	3108	276800	1.3439430087765
2793.22	3133	250880	1.49472150179413
7772.31	3124	243840	1.533458416894
21626.9	3079	216320	1.70364437131118
# MOTION TYPE: (c) tilted cone
# Relevant figure: 3e/3sup1
# Peclet	Num collisions	Num attempts	Rate constant
2.16269	10028	905920	0.878615494206693
6.01661	10021	884160	0.899617184513961
16.7436	10025	846080	0.940512847992647
46.593	10018	783360	1.01536486107758
129.649	10025	712000	1.1201286406557
360.758	10018	581760	1.3906629784895
1003.83	10028	458880	1.95201449842585
2793.22	10023	509440	2.67358505941953
7772.31	5006	410240	3.79258194143984
21626.9	5003	805760	5.20794702057776
# MOTION TYPE: (d) bending
# Relevant figure: 3e
# Peclet	Num collisions	Num attempts	Rate constant
4.58712	902	82329	0.869620280024628
12.7614	900	79118	0.90291060286061
35.5135	902	74109	0.96612934616206
98.825	900	71095	1.005227714087
274.989	902	62340	1.15227041120458
765.178	904	52991	1.38829746405553
2129.15	902	40924	2.05750982787778
5924.5	902	40686	3.41306292408688
16485.3	900	51294	6.50191768142199
