# Supplementary material for: Ciliary chemosensitivity is enhanced by cilium geometry and motility
Source: eLife. 2021 Aug 4;10:e66322. doi: 10.7554/eLife.66322 (PMC8387018; doi:10.7554/eLife.66322)
Supplement: Figure 3—figure supplement 1—source data 1. [file elife-66322-fig3-figsupp1-data1.zip › Figure3dataset2.tds]

# MOTION TYPE: conetip25
# Relevant figure: 3sup1
# Peclet	Num collisions	Num attempts	Rate constant
2.16269	801	126121	0.504103242138774
6.01661	801	126825	0.501308639137725
16.7436	803	122129	0.521901475523731
46.593	802	111346	0.571876489161724
129.649	805	97098	0.659552103980942
360.758	802	86545	0.748371274396678
1003.83	802	66355	1.0795966537726
2793.22	801	76052	1.43117186383954
7772.31	800	117434	2.11716167699213
21626.9	802	221542	3.03619817543731
# MOTION TYPE: conetip50
# Relevant figure: 3sup1
# Peclet	Num collisions	Num attempts	Rate constant
2.16269	402	52359	0.609409317125087
6.01661	802	98642	0.64534216689144
16.7436	802	88923	0.715899472963907
46.593	801	86744	0.733154602675894
129.649	803	72112	0.885873109125802
360.758	803	58575	1.10710285596202
1003.83	801	48932	1.46217840007258
2793.22	803	50554	2.1583900697067
7772.31	800	78960	3.14876854579399
21626.9	800	150317	4.46368671668708
# MOTION TYPE: conetip75
# Relevant figure: 3sup1
# Peclet	Num collisions	Num attempts	Rate constant
2.16269	401	40608	0.783803416708832
6.01661	802	82300	0.773485322314768
16.7436	806	77757	0.822786819371152
46.593	802	73753	0.863370433232564
129.649	801	64013	0.995469249968258
360.758	802	50372	1.28578956449338
1003.83	800	38906	1.83668305617699
2793.22	800	45509	2.38870548882882
7772.31	800	73644	3.37606273933916
21626.9	801	133724	5.02383047311995
