# Supplementary material for: Ciliary chemosensitivity is enhanced by cilium geometry and motility
Source: eLife. 2021 Aug 4;10:e66322. doi: 10.7554/eLife.66322 (PMC8387018; doi:10.7554/eLife.66322)
Supplement: Figure 4—source data 1. [file elife-66322-fig4-data1.zip › Figure4dateset1.tds]

# MOTION TYPE: (e) hexagon, 7 cilia, random phase
# Relevant figure: 4h
# Peclet	Num collisions	Num attempts	Rate constant
0	2089	106560	3.11207027093564
193.345	7690	184000	7.0433872998158
432.538	7733	160000	9.65038663949777
966.723	7730	178880	13.3275406974512
2162.69	7637	247680	18.1459292455906
4835.78	7606	364160	28.0754404949313
10813.5	1043	70400	44.9423951741892
# MOTION TYPE: (f) hexagon, 19 cilia, random phase
# Relevant figure: 4h
# Peclet	Num collisions	Num attempts	Rate constant
0	2168	24049	7.15544479770097
193.345	4530	51279	18.5680551914265
432.538	4519	59404	25.5484052898139
966.723	3017	58599	34.9517665074254
2162.69	6018	182213	48.4066750147007
4835.78	1509	67745	72.3591031424091
10813.5	1507	99425	104.891491035136
# MOTION TYPE: (g) square, 4 cilia, random phase
# Relevant figure: 4h
# Peclet	Num collisions	Num attempts	Rate constant
0	2058	81556	2.00292106135037
193.345	9058	352877	4.15865150068099
432.538	9049	280417	5.58304128242776
966.723	6021	177386	7.54629661343862
2162.69	6016	217874	9.99970871219262
4835.78	3008	158433	15.2125383758475
10813.5	3007	246163	21.0452455456392
